# Supplementary material for: Do young women with tattoos have lower self-esteem and body image than their peers without tattoos? A non-verbal repertory grid technique approach
Source: PLoS One. 2019 Jan 25;14(1):e0206411. doi: 10.1371/journal.pone.0206411 (PMC6347139; doi:10.1371/journal.pone.0206411)
Supplement: S1 Table — (XLSX) [file pone.0206411.s001.xlsx]

## Sheet: Repertory grid
Gender	Age	Education	N Tattoo	My body	.	.	.	.	.	.	.	.	Ideal body	.	.	.	.	.	.	.	.	Woman with tattoo	.	.	.	.	.	.	.	.	Present self	.	.	.	.	.	.	.	.	Ideal self	.	.	.	.	.	.	.	.	My prefered color (emotional)
Female	34	12	1	45312867	4	5	3	1	2	8	6	7	35128674	3	5	1	2	8	6	7	4	12853467	1	2	8	5	3	4	6	7	45312867	4	5	3	1	2	8	6	7	45312867	4	5	3	1	2	8	6	7	45312867
Female	19	12	1	85423716	8	5	4	2	3	7	1	6	53214867	5	3	2	1	4	8	6	7	54283167	5	4	2	8	3	1	6	7	67281354	6	7	2	8	1	3	5	4	54286317	5	4	2	8	6	3	1	7	82547136
Female	33	16	2	35428617	3	5	4	2	8	6	1	7	45328617	4	5	3	2	8	6	1	7	35462817	3	5	4	6	2	8	1	7	53428617	5	3	4	2	8	6	1	7	45328617	4	5	3	2	8	6	1	7	45283716
Female	26	20	3	26158437	2	6	1	5	8	4	3	7	82536417	8	2	5	3	6	4	1	7	42853617	4	2	8	5	3	6	1	7	25813476	2	5	8	1	3	4	7	6	84253167	8	4	2	5	3	1	6	7	82435167
Female	30	16	2	34852617	3	4	8	5	2	6	1	7	34582167	3	4	5	8	2	1	6	7	38524617	3	8	5	2	4	6	1	7	34582617	3	4	5	8	2	6	1	7	34582617	3	4	5	8	2	6	1	7	82357164
Female	22	12	2	35628147	3	5	6	2	8	1	4	7	35824617	3	5	8	2	4	6	1	7	35281467	3	5	2	8	1	4	6	7	36524817	3	6	5	2	4	8	1	7	32865147	3	2	8	6	5	1	4	7	32865147
Female	22	12	3	45318267	4	5	3	1	8	2	6	7	34561287	3	4	5	6	1	2	8	7	45312867	4	5	3	1	2	8	6	7	45318267	4	5	3	1	8	2	6	7	45312867	4	5	3	1	2	8	6	7	43512867
Female	23	12	2	54382617	5	4	3	8	2	6	1	7	45328167	4	5	3	2	8	1	6	7	54382617	5	4	3	8	2	6	1	7	34582617	3	4	5	8	2	6	1	7	53482617	5	3	4	8	2	6	1	7	58324761
Female	22	12	30	62173458	6	2	1	7	3	4	5	8	45328617	4	5	3	2	8	6	1	7	57634128	5	7	6	3	4	1	2	8	71682543	7	1	6	8	2	5	4	3	52374816	5	2	3	7	4	8	1	6	85362714
Female	27	17	2	61524837	6	1	5	2	4	8	3	7	16284357	1	6	2	8	4	3	5	7	43167528	4	3	1	6	7	5	2	8	73452618	7	3	4	5	2	6	1	8	34726185	3	4	7	2	6	1	8	5	47163285
Female	32	18	1	82167435	8	2	1	6	7	4	3	5	53482671	5	3	4	8	2	6	7	1	43582617	4	3	5	8	2	6	1	7	16728435	1	6	7	2	8	4	3	5	35482617	3	5	4	8	2	6	1	7	82716435
Female	26	12	2	35148267	3	5	1	4	8	2	6	7	53826417	5	3	8	2	6	4	1	7	35482617	3	5	4	8	2	6	1	7	35482617	3	5	4	8	2	6	1	7	53248167	5	3	2	4	8	1	6	7	53481267
Female	31	12	1	53824167	5	3	8	2	4	1	6	7	53462817	5	3	4	6	2	8	1	7	53468217	5	3	4	6	8	2	1	7	53642187	5	3	6	4	2	1	8	7	53248167	5	3	2	4	8	1	6	7	82753614
Female	21	12	6	78216354	7	8	2	1	6	3	5	4	35418267	3	5	4	1	8	2	6	7	43152867	4	3	1	5	2	8	6	7	87261345	8	7	2	6	1	3	4	5	34126857	3	4	1	2	6	8	5	7	23817654
Female	27	17	1	38452761	3	8	4	5	2	7	6	1	53824671	5	3	8	2	4	6	7	1	82357461	8	2	3	5	7	4	6	1	82537641	8	2	5	3	7	6	4	1	45782361	4	5	7	8	2	3	6	1	58732461
Female	33	15	3	18264357	1	8	2	6	4	3	5	7	35482617	3	5	4	8	2	6	1	7	53428167	5	3	4	2	8	1	6	7	82135764	8	2	1	3	5	7	6	4	35428167	3	5	4	2	8	1	6	7	82351467
Female	33	18	3	35824167	3	5	8	2	4	1	6	7	35428167	3	5	4	2	8	1	6	7	35482167	3	5	4	8	2	1	6	7	35842167	3	5	8	4	2	1	6	7	35428167	3	5	4	2	8	1	6	7	35821467
Female	35	18	1	53482617	5	3	4	8	2	6	1	7	35628417	3	5	6	2	8	4	1	7	53482761	5	3	4	8	2	7	6	1	58372641	5	8	3	7	2	6	4	1	38267415	3	8	2	6	7	4	1	5	86532174
Female	18	12	2	45382167	4	5	3	8	2	1	6	7	53482617	5	3	4	8	2	6	1	7	45328167	4	5	3	2	8	1	6	7	54328716	5	4	3	2	8	7	1	6	82736145	8	2	7	3	6	1	4	5	34528671
Female	35	16	5	12784635	1	2	7	8	4	6	3	5	32564187	3	2	5	6	4	1	8	7	25364187	2	5	3	6	4	1	8	7	18623547	1	8	6	2	3	5	4	7	16824537	1	6	8	2	4	5	3	7	61823547
Female	28	15	2	68572341	6	8	5	7	2	3	4	1	24386517	2	4	3	8	6	5	1	7	23718564	2	3	7	1	8	5	6	4	13784625	1	3	7	8	4	6	2	5	25716843	2	5	7	1	6	8	4	3	37128465
Female	30	12	10	23548617	2	3	5	4	8	6	1	7	34528617	3	4	5	2	8	6	1	7	35428617	3	5	4	2	8	6	1	7	45382617	4	5	3	8	2	6	1	7	35482167	3	5	4	8	2	1	6	7	25348716
Female	32	15	1	12863547	1	2	8	6	3	5	4	7	35218647	3	5	2	1	8	6	4	7	28453167	2	8	4	5	3	1	6	7	82435167	8	2	4	3	5	1	6	7	43285167	4	3	2	8	5	1	6	7	84231657
Female	18	12	3	17528364	1	7	5	2	8	3	6	4	35642817	3	5	6	4	2	8	1	7	35482617	3	5	4	8	2	6	1	7	63452817	6	3	4	5	2	8	1	7	35648217	3	5	6	4	8	2	1	7	36281547
Female	20	12	1	34567128	3	4	5	6	7	1	2	8	54328167	5	4	3	2	8	1	6	7	45328167	4	5	3	2	8	1	6	7	54328176	5	4	3	2	8	1	7	6	45321687	4	5	3	2	1	6	8	7	54283167
Female	18	12	1	23541687	2	3	5	4	1	6	8	7	17685234	1	7	6	8	5	2	3	4	32158467	3	2	1	5	8	4	6	7	28514673	2	8	5	1	4	6	7	3	21584367	2	1	5	8	4	3	6	7	21584367
Female	32	20	1	54328617	5	4	3	2	8	6	1	7	54382617	5	4	3	8	2	6	1	7	54382167	5	4	3	8	2	1	6	7	45382617	4	5	3	8	2	6	1	7	53428617	5	3	4	2	8	6	1	7	62158347
Female	35	15	2	41365287	4	1	3	6	5	2	8	7	21845367	2	1	8	4	5	3	6	7	82465317	8	2	4	6	5	3	1	7	82613547	8	2	6	1	3	5	4	7	21836547	2	1	8	3	6	5	4	7	28613547
Female	34	12	2	53486217	5	3	4	8	6	2	1	7	35426187	3	5	4	2	6	1	8	7	53428167	5	3	4	2	8	1	6	7	53412876	5	3	4	1	2	8	7	6	35421867	3	5	4	2	1	8	6	7	53786124
Female	31	17	3	81726354	8	1	7	2	6	3	5	4	56342817	5	6	3	4	2	8	1	7	54328167	5	4	3	2	8	1	6	7	83254617	8	3	2	5	4	6	1	7	45328167	4	5	3	2	8	1	6	7	82537416
Female	33	17	1	28435167	2	8	4	3	5	1	6	7	52843167	5	2	8	4	3	1	6	7	52843617	5	2	8	4	3	6	1	7	82543617	8	2	5	4	3	6	1	7	52843617	5	2	8	4	3	6	1	7	82543716
Female	35	15	1	84356127	8	4	3	5	6	1	2	7	45382167	4	5	3	8	2	1	6	7	34258671	3	4	2	5	8	6	7	1	83245716	8	3	2	4	5	7	1	6	45328167	4	5	3	2	8	1	6	7	38254167
Female	28	12	2	58437621	5	8	4	3	7	6	2	1	83547621	8	3	5	4	7	6	2	1	83475261	8	3	4	7	5	2	6	1	84536712	8	4	5	3	6	7	1	2	85347612	8	5	3	4	7	6	1	2	58437621
Female	24	12	2	28135467	2	8	1	3	5	4	6	7	45823167	4	5	8	2	3	1	6	7	82453617	8	2	4	5	3	6	1	7	52817346	5	2	8	1	7	3	4	6	54283167	5	4	2	8	3	1	6	7	82534167
Female	22	12	1	26187354	2	6	1	8	7	3	5	4	45361287	4	5	3	6	1	2	8	7	63514872	6	3	5	1	4	8	7	2	28651734	2	8	6	5	1	7	3	4	45382617	4	5	3	8	2	6	1	7	53241687
Female	24	14	2	84532617	8	4	5	3	2	6	1	7	15284367	1	5	2	8	4	3	6	7	35427681	3	5	4	2	7	6	8	1	84216375	8	4	2	1	6	3	7	5	21835746	2	1	8	3	5	7	4	6	32854716
Female	31	15	1	43528761	4	3	5	2	8	7	6	1	53482617	5	3	4	8	2	6	1	7	53428617	5	3	4	2	8	6	1	7	53428617	5	3	4	2	8	6	1	7	63458217	6	3	4	5	8	2	1	7	82534617
Female	28	15	1	41532687	4	1	5	3	2	6	8	7	43518627	4	3	5	1	8	6	2	7	35468217	3	5	4	6	8	2	1	7	53428617	5	3	4	2	8	6	1	7	35428617	3	5	4	2	8	6	1	7	34251687
Female	28	17	2	45312867	4	5	3	1	2	8	6	7	35412867	3	5	4	1	2	8	6	7	54321867	5	4	3	2	1	8	6	7	21538467	2	1	5	3	8	4	6	7	58243167	5	8	2	4	3	1	6	7	28473561
Female	35	17	2	35648127	3	5	6	4	8	1	2	7	38542617	3	8	5	4	2	6	1	7	14625783	1	4	6	2	5	7	8	3	85614237	8	5	6	1	4	2	3	7	62185347	6	2	1	8	5	3	4	7	54812637
Female	26	12	1	53482617	5	3	4	8	2	6	1	7	56182347	5	6	1	8	2	3	4	7	16528437	1	6	5	2	8	4	3	7	34615827	3	4	6	1	5	8	2	7	56128347	5	6	1	2	8	3	4	7	65128734
Female	35	12	1	43516827	4	3	5	1	6	8	2	7	53412687	5	3	4	1	2	6	8	7	54316287	5	4	3	1	6	2	8	7	54316287	5	4	3	1	6	2	8	7	53461827	5	3	4	6	1	8	2	7	25431867
Female	31	12	1	54382167	5	4	3	8	2	1	6	7	45382617	4	5	3	8	2	6	1	7	43528167	4	3	5	2	8	1	6	7	43528167	4	3	5	2	8	1	6	7	43582617	4	3	5	8	2	6	1	7	53428167
Female	33	15	2	52831647	5	2	8	3	1	6	4	7	53284617	5	3	2	8	4	6	1	7	52836147	5	2	8	3	6	1	4	7	25831674	2	5	8	3	1	6	7	4	25836147	2	5	8	3	6	1	4	7	25837164
Female	29	17	2	53824617	5	3	8	2	4	6	1	7	53824617	5	3	8	2	4	6	1	7	56418327	5	6	4	1	8	3	2	7	53824617	5	3	8	2	4	6	1	7	53248167	5	3	2	4	8	1	6	7	53824167
Female	18	12	1	82163745	8	2	1	6	3	7	4	5	45362817	4	5	3	6	2	8	1	7	45328167	4	5	3	2	8	1	6	7	61428735	6	1	4	2	8	7	3	5	38265741	3	8	2	6	5	7	4	1	12384756
Female	34	12	4	76281345	7	6	2	8	1	3	4	5	35428167	3	5	4	2	8	1	6	7	34582167	3	4	5	8	2	1	6	7	17682543	1	7	6	8	2	5	4	3	81243567	8	1	2	4	3	5	6	7	81742536
Female	35	20	2	25184637	2	5	1	8	4	6	3	7	28435167	2	8	4	3	5	1	6	7	28453167	2	8	4	5	3	1	6	7	53248167	5	3	2	4	8	1	6	7	28354167	2	8	3	5	4	1	6	7	82754136
Female	22	12	2	73415682	7	3	4	1	5	6	8	2	32854176	3	2	8	5	4	1	7	6	23857614	2	3	8	5	7	6	1	4	16287453	1	6	2	8	7	4	5	3	53824761	5	3	8	2	4	7	6	1	82371645
Female	34	16	3	82546317	8	2	5	4	6	3	1	7	54328617	5	4	3	2	8	6	1	7	18654327	1	8	6	5	4	3	2	7	86532417	8	6	5	3	2	4	1	7	54238167	5	4	2	3	8	1	6	7	54832617
Female	24	12	1	16825347	1	6	8	2	5	3	4	7	52816347	5	2	8	1	6	3	4	7	63528714	6	3	5	2	8	7	1	4	28354716	2	8	3	5	4	7	1	6	28153764	2	8	1	5	3	7	6	4	28614357
Female	32	22	2	54362817	5	4	3	6	2	8	1	7	35428617	3	5	4	2	8	6	1	7	35482617	3	5	4	8	2	6	1	7	85432167	8	5	4	3	2	1	6	7	35482167	3	5	4	8	2	1	6	7	34528167
Female	22	12	6	28165347	2	8	1	6	5	3	4	7	36541287	3	6	5	4	1	2	8	7	82163457	8	2	1	6	3	4	5	7	28165437	2	8	1	6	5	4	3	7	35681247	3	5	6	8	1	2	4	7	28354617
Female	35	12	1	53486127	5	3	4	8	6	1	2	7	53486217	5	3	4	8	6	2	1	7	53641287	5	3	6	4	1	2	8	7	53462817	5	3	4	6	2	8	1	7	35461287	3	5	4	6	1	2	8	7	53481276
Female	34	14	1	45236817	4	5	2	3	6	8	1	7	84325617	8	4	3	2	5	6	1	7	45362187	4	5	3	6	2	1	8	7	54386217	5	4	3	8	6	2	1	7	45836271	4	5	8	3	6	2	7	1	54316872
Female	30	12	3	53614287	5	3	6	1	4	2	8	7	53641287	5	3	6	4	1	2	8	7	53612487	5	3	6	1	2	4	8	7	53614278	5	3	6	1	4	2	7	8	53426178	5	3	4	2	6	1	7	8	73821654
Female	33	19	1	42835617	4	2	8	3	5	6	1	7	35284167	3	5	2	8	4	1	6	7	35428167	3	5	4	2	8	1	6	7	53482167	5	3	4	8	2	1	6	7	35428167	3	5	4	2	8	1	6	7	28315476
Female	28	17	1	35214867	3	5	2	1	4	8	6	7	45231867	4	5	2	3	1	8	6	7	38176452	3	8	1	7	6	4	5	2	25831746	2	5	8	3	1	7	4	6	35842176	3	5	8	4	2	1	7	6	25813746
Female	29	18	2	82164357	8	2	1	6	4	3	5	7	35428167	3	5	4	2	8	1	6	7	35428617	3	5	4	2	8	6	1	7	35428617	3	5	4	2	8	6	1	7	35428617	3	5	4	2	8	6	1	7	35248716
Female	30	15	1	68127345	6	8	1	2	7	3	4	5	54328167	5	4	3	2	8	1	6	7	34568127	3	4	5	6	8	1	2	7	17623458	1	7	6	2	3	4	5	8	34852167	3	4	8	5	2	1	6	7	87361524
Female	20	12	0	52463187	5	2	4	6	3	1	8	7	54328617	5	4	3	2	8	6	1	7	38542167	3	8	5	4	2	1	6	7	54268317	5	4	2	6	8	3	1	7	43526187	4	3	5	2	6	1	8	7	53426817
Female	35	16	0	82134567	8	2	1	3	4	5	6	7	38524617	3	8	5	2	4	6	1	7	54382761	5	4	3	8	2	7	6	1	28357146	2	8	3	5	7	1	4	6	83275416	8	3	2	7	5	4	1	6	82375416
Female	35	18	0	71826435	7	1	8	2	6	4	3	5	53428617	5	3	4	2	8	6	1	7	82163457	8	2	1	6	3	4	5	7	53428167	5	3	4	2	8	1	6	7	35426187	3	5	4	2	6	1	8	7	38261745
Female	34	17	0	42835167	4	2	8	3	5	1	6	7	53428167	5	3	4	2	8	1	6	7	34582167	3	4	5	8	2	1	6	7	35482167	3	5	4	8	2	1	6	7	54328167	5	4	3	2	8	1	6	7	28435167
Female	35	22	0	35416287	3	5	4	1	6	2	8	7	53416287	5	3	4	1	6	2	8	7	23674581	2	3	6	7	4	5	8	1	82531647	8	2	5	3	1	6	4	7	53281647	5	3	2	8	1	6	4	7	28153647
Female	29	17	0	62153874	6	2	1	5	3	8	7	4	62531874	6	2	5	3	1	8	7	4	23158674	2	3	1	5	8	6	7	4	65328174	6	5	3	2	8	1	7	4	56328174	5	6	3	2	8	1	7	4	56231847
Female	19	12	0	28617534	2	8	6	1	7	5	3	4	53426817	5	3	4	2	6	8	1	7	82435617	8	2	4	3	5	6	1	7	35428617	3	5	4	2	8	6	1	7	53248617	5	3	2	4	8	6	1	7	53482617
Female	31	16	0	78216354	7	8	2	1	6	3	5	4	54321867	5	4	3	2	1	8	6	7	35428167	3	5	4	2	8	1	6	7	21543867	2	1	5	4	3	8	6	7	35847216	3	5	8	4	7	2	1	6	12675384
Female	19	12	0	58362417	5	8	3	6	2	4	1	7	53842617	5	3	8	4	2	6	1	7	54283716	5	4	2	8	3	7	1	6	28543617	2	8	5	4	3	6	1	7	53482167	5	3	4	8	2	1	6	7	25864173
Female	34	19	0	43528617	4	3	5	2	8	6	1	7	43528617	4	3	5	2	8	6	1	7	52861734	5	2	8	6	1	7	3	4	43528167	4	3	5	2	8	1	6	7	43528617	4	3	5	2	8	6	1	7	54328617
Female	35	18	0	35481267	3	5	4	8	1	2	6	7	15384627	1	5	3	8	4	6	2	7	21876534	2	1	8	7	6	5	3	4	35248167	3	5	2	4	8	1	6	7	53482167	5	3	4	8	2	1	6	7	35482167
Female	27	16	0	28615437	2	8	6	1	5	4	3	7	54836217	5	4	8	3	6	2	1	7	16237485	1	6	2	3	7	4	8	5	58432167	5	8	4	3	2	1	6	7	58214637	5	8	2	1	4	6	3	7	85243167
Female	29	17	0	31582467	3	1	5	8	2	4	6	7	43285617	4	3	2	8	5	6	1	7	17684325	1	7	6	8	4	3	2	5	45328617	4	5	3	2	8	6	1	7	83254671	8	3	2	5	4	6	7	1	28534617
Female	18	12	0	46138275	4	6	1	3	8	2	7	5	53416287	5	3	4	1	6	2	8	7	46128735	4	6	1	2	8	7	3	5	43581627	4	3	5	8	1	6	2	7	53428167	5	3	4	2	8	1	6	7	53482167
Female	35	16	0	35241678	3	5	2	4	1	6	7	8	35241678	3	5	2	4	1	6	7	8	54283176	5	4	2	8	3	1	7	6	35248167	3	5	2	4	8	1	6	7	35426187	3	5	4	2	6	1	8	7	34852617
Male	24	14	0	21834657	2	1	8	3	4	6	5	7	21834567	2	1	8	3	4	5	6	7	21483657	2	1	4	8	3	6	5	7	21843567	2	1	8	4	3	5	6	7	28145367	2	8	1	4	5	3	6	7	28134567
Female	19	12	0	71684235	7	1	6	8	4	2	3	5	35286417	3	5	2	8	6	4	1	7	84325617	8	4	3	2	5	6	1	7	82671435	8	2	6	7	1	4	3	5	35426817	3	5	4	2	6	8	1	7	35284617
Female	29	15	0	65218437	6	5	2	1	8	4	3	7	65281437	6	5	2	8	1	4	3	7	18526437	1	8	5	2	6	4	3	7	25834617	2	5	8	3	4	6	1	7	82536417	8	2	5	3	6	4	1	7	31825764
Female	31	18	0	53824617	5	3	8	2	4	6	1	7	82534167	8	2	5	3	4	1	6	7	82163547	8	2	1	6	3	5	4	7	82354617	8	2	3	5	4	6	1	7	82354167	8	2	3	5	4	1	6	7	28354617
Female	28	16	0	58642137	5	8	6	4	2	1	3	7	51478362	5	1	4	7	8	3	6	2	23546817	2	3	5	4	6	8	1	7	54381267	5	4	3	8	1	2	6	7	54368217	5	4	3	6	8	2	1	7	21538476
Female	35	17	0	53864217	5	3	8	6	4	2	1	7	35184627	3	5	1	8	4	6	2	7	28543167	2	8	5	4	3	1	6	7	53148627	5	3	1	4	8	6	2	7	35841762	3	5	8	4	1	7	6	2	53147286
Male	33	17	0	82453167	8	2	4	5	3	1	6	7	35284167	3	5	2	8	4	1	6	7	21358746	2	1	3	5	8	7	4	6	85143276	8	5	1	4	3	2	7	6	18543726	1	8	5	4	3	7	2	6	85413726
Female	33	17	0	47351628	4	7	3	5	1	6	2	8	82163547	8	2	1	6	3	5	4	7	16287345	1	6	2	8	7	3	4	5	82165347	8	2	1	6	5	3	4	7	82165347	8	2	1	6	5	3	4	7	81263754
Female	22	12	0	38425617	3	8	4	2	5	6	1	7	45832167	4	5	8	3	2	1	6	7	76128543	7	6	1	2	8	5	4	3	43158627	4	3	1	5	8	6	2	7	43526178	4	3	5	2	6	1	7	8	83421567
Female	33	19	0	34581627	3	4	5	8	1	6	2	7	54312867	5	4	3	1	2	8	6	7	36124587	3	6	1	2	4	5	8	7	54132867	5	4	1	3	2	8	6	7	53412687	5	3	4	1	2	6	8	7	53481627
Female	35	20	0	35284617	3	5	2	8	4	6	1	7	35824617	3	5	8	2	4	6	1	7	35824617	3	5	8	2	4	6	1	7	28543617	2	8	5	4	3	6	1	7	35824617	3	5	8	2	4	6	1	7	34825617
Female	32	18	0	34812657	3	4	8	1	2	6	5	7	52486317	5	2	4	8	6	3	1	7	35842617	3	5	8	4	2	6	1	7	42518367	4	2	5	1	8	3	6	7	24381567	2	4	3	8	1	5	6	7	52814367
Male	35	21	0	18263457	1	8	2	6	3	4	5	7	53482617	5	3	4	8	2	6	1	7	64235817	6	4	2	3	5	8	1	7	56423817	5	6	4	2	3	8	1	7	53426817	5	3	4	2	6	8	1	7	53427186
Female	19	12	0	53284617	5	3	2	8	4	6	1	7	35482617	3	5	4	8	2	6	1	7	35284617	3	5	2	8	4	6	1	7	16428537	1	6	4	2	8	5	3	7	35824617	3	5	8	2	4	6	1	7	82473165
Female	30	19	0	34581267	3	4	5	8	1	2	6	7	45386217	4	5	3	8	6	2	1	7	83672145	8	3	6	7	2	1	4	5	45832167	4	5	8	3	2	1	6	7	45382167	4	5	3	8	2	1	6	7	45832167
Female	31	17	0	43512867	4	3	5	1	2	8	6	7	34521867	3	4	5	2	1	8	6	7	76182543	7	6	1	8	2	5	4	3	34521867	3	4	5	2	1	8	6	7	34528167	3	4	5	2	8	1	6	7	34521867
Female	35	17	0	53428167	5	3	4	2	8	1	6	7	53481267	5	3	4	8	1	2	6	7	67128354	6	7	1	2	8	3	5	4	45832167	4	5	8	3	2	1	6	7	45328617	4	5	3	2	8	6	1	7	45832167
Female	18	12	0	82174356	8	2	1	7	4	3	5	6	82534617	8	2	5	3	4	6	1	7	68271435	6	8	2	7	1	4	3	5	36528417	3	6	5	2	8	4	1	7	53462817	5	3	4	6	2	8	1	7	53428761
Female	30	15	0	54386217	5	4	3	8	6	2	1	7	54382617	5	4	3	8	2	6	1	7	71862534	7	1	8	6	2	5	3	4	54316287	5	4	3	1	6	2	8	7	35481267	3	5	4	8	1	2	6	7	35421867
Female	23	15	0	52834617	5	2	8	3	4	6	1	7	52834617	5	2	8	3	4	6	1	7	82564317	8	2	5	6	4	3	1	7	52834167	5	2	8	3	4	1	6	7	52834617	5	2	8	3	4	6	1	7	52837461
Female	31	17	0	36825417	3	6	8	2	5	4	1	7	53682417	5	3	6	8	2	4	1	7	63142587	6	3	1	4	2	5	8	7	24635817	2	4	6	3	5	8	1	7	53628417	5	3	6	2	8	4	1	7	28536174
Female	20	12	0	35421867	3	5	4	2	1	8	6	7	35428167	3	5	4	2	8	1	6	7	34652817	3	4	6	5	2	8	1	7	45321687	4	5	3	2	1	6	8	7	35412867	3	5	4	1	2	8	6	7	28537164
Female	30	16	0	12864357	1	2	8	6	4	3	5	7	53428617	5	3	4	2	8	6	1	7	61283457	6	1	2	8	3	4	5	7	61827345	6	1	8	2	7	3	4	5	54328617	5	4	3	2	8	6	1	7	18326745
Female	20	12	0	62817453	6	2	8	1	7	4	5	3	54281367	5	4	2	8	1	3	6	7	82165743	8	2	1	6	5	7	4	3	12657384	1	2	6	5	7	3	8	4	51328647	5	1	3	2	8	6	4	7	28635417
Female	19	12	0	36582147	3	6	5	8	2	1	4	7	25361847	2	5	3	6	1	8	4	7	58274163	5	8	2	7	4	1	6	3	16283457	1	6	2	8	3	4	5	7	32816547	3	2	8	1	6	5	4	7	28361457
Female	18	12	0	62354817	6	2	3	5	4	8	1	7	48352617	4	8	3	5	2	6	1	7	45386217	4	5	3	8	6	2	1	7	43582617	4	3	5	8	2	6	1	7	48356217	4	8	3	5	6	2	1	7	34258167
Female	18	12	0	65314287	6	5	3	1	4	2	8	7	43512867	4	3	5	1	2	8	6	7	58143627	5	8	1	4	3	6	2	7	24358167	2	4	3	5	8	1	6	7	53461287	5	3	4	6	1	2	8	7	81267435
Female	32	19	0	43562817	4	3	5	6	2	8	1	7	43652817	4	3	6	5	2	8	1	7	53624178	5	3	6	2	4	1	7	8	43512867	4	3	5	1	2	8	6	7	45312687	4	5	3	1	2	6	8	7	45678123
Female	33	18	0	18524367	1	8	5	2	4	3	6	7	21465387	2	1	4	6	5	3	8	7	12683547	1	2	6	8	3	5	4	7	81723564	8	1	7	2	3	5	6	4	13258467	1	3	2	5	8	4	6	7	28167543
Female	23	12	0	21685437	2	1	6	8	5	4	3	7	52613847	5	2	6	1	3	8	4	7	16274835	1	6	2	7	4	8	3	5	52683417	5	2	6	8	3	4	1	7	35286417	3	5	2	8	6	4	1	7	25864317
Female	29	15	0	82534716	8	2	5	3	4	7	1	6	25784136	2	5	7	8	4	1	3	6	76435281	7	6	4	3	5	2	8	1	43581267	4	3	5	8	1	2	6	7	23458167	2	3	4	5	8	1	6	7	83451267
Female	35	15	0	84351627	8	4	3	5	1	6	2	7	14325867	1	4	3	2	5	8	6	7	34516827	3	4	5	1	6	8	2	7	34512867	3	4	5	1	2	8	6	7	54321867	5	4	3	2	1	8	6	7	54231687
Female	29	16	0	54328617	5	4	3	2	8	6	1	7	61347528	6	1	3	4	7	5	2	8	25847631	2	5	8	4	7	6	3	1	43528167	4	3	5	2	8	1	6	7	43528167	4	3	5	2	8	1	6	7	85423716
Female	35	17	0	43582617	4	3	5	8	2	6	1	7	53426187	5	3	4	2	6	1	8	7	34582167	3	4	5	8	2	1	6	7	84352167	8	4	3	5	2	1	6	7	53482167	5	3	4	8	2	1	6	7	52834167
Female	33	19	0	68214537	6	8	2	1	4	5	3	7	53482167	5	3	4	8	2	1	6	7	42731856	4	2	7	3	1	8	5	6	16825473	1	6	8	2	5	4	7	3	14268573	1	4	2	6	8	5	7	3	16782543
Female	27	16	0	48215367	4	8	2	1	5	3	6	7	41538267	4	1	5	3	8	2	6	7	43582167	4	3	5	8	2	1	6	7	45316827	4	5	3	1	6	8	2	7	41285367	4	1	2	8	5	3	6	7	81453267
Female	29	16	0	53821467	5	3	8	2	1	4	6	7	35821467	3	5	8	2	1	4	6	7	12467583	1	2	4	6	7	5	8	3	83521467	8	3	5	2	1	4	6	7	83524167	8	3	5	2	4	1	6	7	82351764
Female	28	16	0	85261347	8	5	2	6	1	3	4	7	43526817	4	3	5	2	6	8	1	7	21684537	2	1	6	8	4	5	3	7	14352867	1	4	3	5	2	8	6	7	14362587	1	4	3	6	2	5	8	7	35821467
Female	28	17	0	53428167	5	3	4	2	8	1	6	7	53482167	5	3	4	8	2	1	6	7	82164357	8	2	1	6	4	3	5	7	35482617	3	5	4	8	2	6	1	7	53482167	5	3	4	8	2	1	6	7	53284167
Female	29	18	0	61482537	6	1	4	8	2	5	3	7	54821637	5	4	8	2	1	6	3	7	37165428	3	7	1	6	5	4	2	8	68254137	6	8	2	5	4	1	3	7	54821637	5	4	8	2	1	6	3	7	45382716
Female	32	15	0	16823547	1	6	8	2	3	5	4	7	54631827	5	4	6	3	1	8	2	7	16823547	1	6	8	2	3	5	4	7	45821637	4	5	8	2	1	6	3	7	45826137	4	5	8	2	6	1	3	7	53482176
Female	18	12	0	35481267	3	5	4	8	1	2	6	7	53612847	5	3	6	1	2	8	4	7	76812435	7	6	8	1	2	4	3	5	53281467	5	3	2	8	1	4	6	7	53412867	5	3	4	1	2	8	6	7	53412867
Female	35	17	0	83542617	8	3	5	4	2	6	1	7	34825167	3	4	8	2	5	1	6	7	16734825	1	6	7	3	4	8	2	5	58243167	5	8	2	4	3	1	6	7	52834167	5	2	8	3	4	1	6	7	58426317
Female	30	17	0	35248617	3	5	2	4	8	6	1	7	53284617	5	3	2	8	4	6	1	7	53824176	5	3	8	2	4	1	7	6	53842617	5	3	8	4	2	6	1	7	53824617	5	3	8	2	4	6	1	7	25864317
Female	30	18	0	21764835	2	1	7	6	4	8	3	5	53486127	5	3	4	8	6	1	2	7	35468127	3	5	4	6	8	1	2	7	43586217	4	3	5	8	6	2	1	7	53418627	5	3	4	1	8	6	2	7	82543167
[truncated: 9 more columns]
